# Supplementary material for: Discovery of Potential Anti-Microbial Molecules and Spectrum Correlation Effect of Ardisia crenata Sims via High-Performance Liquid Chromatography Fingerprints and Molecular Docking
Source: Molecules. 2024 Mar 6;29(5):1178. doi: 10.3390/molecules29051178 (PMC10934372; doi:10.3390/molecules29051178)
Supplement: Supplementary file 1 [file molecules-29-01178-s001.zip]

Archive with 1 entries (1 files):
- molecules-2848377-supplementary.pdf
